# Supplementary material for: Modeling record scores in the snatch and its variations in the long-term training of young weightlifters
Source: PLoS One. 2019 Dec 3;14(12):e0225891. doi: 10.1371/journal.pone.0225891 (PMC6890263; doi:10.1371/journal.pone.0225891)
Supplement: S1 Dataset — (XLSX) [file pone.0225891.s001.xlsx]

## Sheet: long format
subject	trial	load	snatch	power_snatch	hang_snatch	hang_power_snatch	knee_torque	trunk_torque	time	loadBM_mean
1	1	244	114.986	107.615	112.037	98.7696	7.2322	8.28814	0	4.81965
1	2	327	119.53	109.449	118.09	99.3681	7.53607	9.86885	0.25	4.81965
1	3	298	125.48	115.721	119.903	98.99	7.33281	10.9531	0.5	4.81965
1	4	290	126.742	118.494	121.621	108	7.38715	11.4173	0.75	4.81965
1	5	250	128.004	121.267	122.614	110.488	7.44148	11.8815	1	4.81965
1	6	289	132.291	118.792	124.192	107.993	7.4844	11.9316	1.25	4.81965
1	7	488	134.124	123.394	124.735	111.323	7.47059	11.8971	1.5	4.81965
2	1	264	114.643	100.148	109.372	92.2418	4.81	6.95714	0	4.15829
2	2	317	119.634	107.67	114.317	101.024	5.64638	9.47826	0.25	4.15829
2	3	278	129.598	117.934	124.414	104.974	5.575	9.75	0.5	4.15829
2	4	263	131.778	117.015	123.814	104.557	5.57331	10.0912	0.75	4.15829
2	5	253	133.958	116.097	122.476	103.339	5.57162	10.4324	1	4.15829
2	6	268	135.288	115.058	121.38	107.472	5.69149	10.6117	1.25	4.15829
2	7	481	134.118	116.57	122.837	109.05	5.64136	10.4974	1.5	4.15829
3	1	243	115.065	101.528	109.65	97.4664	5.10746	4.86567	0	4.10406
3	2	306	119.634	107.67	119.634	101.024	5.25217	6.33333	0.25	4.10406
3	3	262	123.118	117.934	117.934	104.974	5.34028	7.81944	0.5	4.10406
3	4	243	128.538	118.929	123.763	107.118	5.37149	8.62594	0.75	4.10406
3	5	254	133.958	119.924	128.855	108.442	5.4027	9.43243	1	4.10406
3	6	279	139.287	120.293	126.624	110.163	6.164	9.61333	1.25	4.10406
3	7	491	139.287	120.293	130.423	113.962	6.24	9.64	1.5	4.10406
4	1	201	105.419	93.5595	100.148	79.0644	4.21429	7	0	3.98776
4	2	262	109.968	99.874	106.643	85.1362	4.34429	9.07143	0.25	3.98776
4	3	211	115.37	104.979	110.402	88.158	4.27571	8.57143	0.5	3.98776
4	4	283	119.52	108.322	112.628	90.7386	4.205	8.59286	0.75	3.98776
4	5	263	121.348	111.385	114.176	92.0901	4.13429	8.61429	1	3.98776
4	6	300	125.151	112.052	116.503	94.4528	4.16	8.58571	1.25	3.98776
4	7	434	125.938	113.818	117.799	96.3837	4.16	8.58571	1.5	3.98776
5	1	139	71.6066	66.2023	74.3087	59.447	4.47167	5.9	0	3.28627
5	2	193	76.2076	73.5337	77.5446	66.8488	4.88197	8.4377	0.25	3.28627
5	3	192	85.1887	85.1887	89.1205	78.6357	4.94127	8.77778	0.5	3.28627
5	4	201	89.9802	88.0328	90.2678	81.8239	4.99017	9.17014	0.75	3.28627
5	5	234	94.7716	90.8769	90.8769	84.3857	5.03906	9.5625	1	3.28627
5	6	245	97.7913	94.0301	97.7913	85.254	5.78382	9.29412	1.25	3.28627
5	7	301	100.53	95.7432	99.3336	86.1689	5.32974	8.60027	1.5	3.28627
6	1	342	142.161	114.822	125.758	98.4191	4.82788	6.56731	0	4.15636
6	2	490	143.877	115.467	126.083	99.6055	4.88952	8.54286	0.25	4.15636
6	3	485	145.151	115.587	126.167	100.376	4.98476	8.38095	0.5	4.15636
6	4	455	146.026	115.5	126	101	4.96078	8.38387	0.75	4.15636
6	5	375	146.503	115.207	125.583	101.479	4.93679	8.38679	1	4.15636
6	6	367	146.581	114.707	124.917	101.812	4.93679	8.38679	1.25	4.15636
6	7	552	146.261	114	124	102	4.93679	8.38679	1.5	4.15636
7	1	278	126.851	109.355	120.29	106.074	3.85096	5.39423	0	3.10514
7	2	328	130.389	141.61	123.87	102.138	3.97264	7.69151	0.25	3.10514
7	3	354	131.476	117.35	130.389	108.658	4.06604	7.78302	0.5	3.10514
7	4	334	131.782	123.108	130.015	110.055	4.0912	7.81424	0.75	3.10514
7	5	290	132.088	128.866	128.866	110.61	4.11636	7.84545	1	3.10514
7	6	338	134.236	128.866	128.866	110.61	4.32727	8.06364	1.25	3.10514
7	7	421	134.236	131.014	129.94	112.758	4.40909	8.1	1.5	3.10514
8	1	129	88.2227	73.5189	75	66.167	5.41509	6.0566	0	3.99038
8	2	189	92.6338	79.4004	85.2819	72.0485	5.68868	10.5623	0.25	3.99
8	3	203	94.3004	82.6942	87.0465	75.4403	6.15556	11.0741	0.5	3.99
8	4	215	97.9273	115.185	90	80.0992	6.4037	12.3148	0.75	3.99
8	5	170	101.554	88.4973	91.3989	84.145	6.65185	13.5556	1	3.99
8	6	228	101.554	89.9481	94.3004	84.145	6.75926	13.7963	1.25	3.99
8	7	367	103.278	94.5502	98.914	90.1863	6.9145	13.9033	1.5	3.99
9	1	223	123.131	98.5051	117	88	4.64937	4.62025	0	3.29001
9	2	302	123.131	104.662	116.975	92.3485	4.92405	6.87342	0.25	3.29
9	3	254	123.131	104.662	116.975	92.3485	5.08861	7.74684	0.5	3.29
9	4	289	122.9	110	117	94.8	4.88521	8.48705	0.75	3.29
9	5	250	122.6	112	116.5	94.9826	4.68182	9.22727	1	3.29
9	6	289	122.064	116.251	116.251	98.8134	4.29592	8.28571	1.25	3.29
9	7	384	122.064	117.414	115	100	4.40816	8.34694	1.5	3.29
10	1	289	137.813	116.611	128.272	98	4.45478	4.90435	0	2.97263
10	2	382	137.813	119.791	134.633	102.83	4.55652	5.86957	0.25	2.97
10	3	356	143.114	125.092	136.753	106.01	4.53913	6.22609	0.5	2.97
10	4	327	144.506	132.89	140.703	113.362	4.39152	6.71873	0.75	2.97
10	5	301	145.899	140.688	143.815	119.846	4.2439	7.21138	1	2.97
10	6	333	151.11	143.815	147.983	122.972	4.34146	7.02439	1.25	2.97
10	7	489	125.056	145.899	151.11	125.056	4.33333	7.06504	1.5	2.97
11	1	274	111.538	83.6536	97.5958	76.6824	4.52031	6.78125	0	4.72341
11	2	355	125.48	104.567	125.48	101.778	4.70312	8.5	0.25	4.72
11	3	320	132.926	109	123.621	102.353	5.31884	8.66667	0.5	4.72
11	4	300	131.796	115.259	126.213	101.873	5.24393	8.93192	0.75	4.72
11	5	277	130.665	141.2	128.052	100.612	5.16901	9.19718	1	4.72
11	6	299	132.427	122.141	129.855	109.284	5.17808	9.05479	1.25	4.72
11	7	461	134.998	124.712	131.141	110.57	5.19178	9.20548	1.5	4.72
12	1	289	86.4993	85.1887	104.848	81.2569	5.42857	7.73016	0	4.45334
12	2	321	90.0883	95.0247	112.302	91.3224	5.34286	7.31429	0.25	4.45
12	3	263	98.727	95.0247	114.77	92.5565	5.72857	8.54286	0.5	4.45
12	4	260	112	104.114	114.328	92.2989	6.10275	9.41758	0.75	4.45
12	5	230	115.776	113.204	113.204	91.3348	6.47692	10.2923	1	4.45
12	6	289	119.105	102.806	117.851	97.7913	6.35294	10.0294	1.25	4.45
12	7	449	127.881	104.06	117.851	99.0451	6.42647	10.1324	1.5	4.45
13	1	239	96.6429	85.633	91.7496	79.5163	5.4	5.65	0	3.71429
13	2	311	96.6429	88.0796	94.1963	81.963	5.625	6.65	0.25	3.71
13	3	270	110.1	91.7496	100	83.1863	5.625	7.7625	0.5	3.71
13	4	271	110.1	92.973	105	85.962	5.625	8.3875	0.75	3.71
13	5	211	110.1	94.1963	110.1	88.0796	5.625	9.0125	1	3.71
13	6	302	122.333	99.0896	114.993	88.0796	5.775	9.15	1.25	3.71
13	7	476	122.333	99.0896	116.216	90.5263	5.8875	9.2375	1.5	3.71
14	1	245	100.244	100.244	103.192	86	4.74576	7.84746	0	4.71276
14	2	325	110.563	103.192	109.089	89.9246	5.11864	9.86441	0.25	4.71
14	3	290	125.305	103.192	110	91	5.44068	10.7119	0.5	4.71
14	4	290	126.052	100.907	114	92.7	5.26796	10.5067	0.75	4.71
14	5	200	126.799	98.6218	116.937	92.9862	5.09524	10.3016	1	4.71
14	6	247	136.634	100.384	121.298	96.2016	5.21875	10.1875	1.25	4.71
14	7	424	146.394	100.384	121.298	97.5958	5.3125	10.6406	1.5	4.71
15	1	267	89.3053	73.9958	80.3747	57.4105	5.22973	6.28378	0	3.92724
15	2	323	99.5116	81.6505	85.4779	71.4442	5.22973	7.95946	0.25	3.93
15	3	293	102.063	91.8568	99.5116	79.099	5.22973	8.2973	0.5	3.93
15	4	290	110	95.5118	105.231	85.1201	5.09563	9.00762	0.75	3.93
15	5	207	120	99.1668	110.323	90.4897	4.96154	9.71795	1	3.93
15	6	253	123.131	100.968	115.743	92.3485	4.92405	9.64557	1.25	3.93
15	7	465	129.288	102.199	116.975	93.5798	4.75949	9.8481	1.5	3.93
16	1	215	122.98	95.8283	116.591	87.8426	5.45283	7.09434	0	5.57576
16	2	320	122.98	99.0225	116.8	91.0369	6.26415	9.67925	0.25	5.58
16	3	301	116.542	99.0605	117.3	91.7766	5.93333	10.3833	0.5	5.58
16	4	305	136	100	117.8	90.5816	6.52667	12.5717	0.75	5.58
16	5	211	142.244	100.407	118	88.6932	7.12	14.76	1	5.58
16	6	258	132.947	102.142	118.355	92.4141	7.03846	14.2885	1.25	5.58
16	7	478	137.811	103.763	118.355	92.4141	7.40385	14.4423	1.5	5.58
